# Supplementary material for: α-Terpineol: An Aggregation Pheromone in Optatus palmaris (Coleoptera: Curculionidae) (Pascoe, 1889) Enhanced by Its Host-Plant Volatiles
Source: Molecules. 2021 May 12;26(10):2861. doi: 10.3390/molecules26102861 (PMC8150320; doi:10.3390/molecules26102861)
Supplement: Supplementary file 1 [file molecules-26-02861-s001.zip]

Archive with 1 entries (1 files):
- molecules-1185351-supplementary.pdf
